# Supplementary material for: Shark mandible evolution reveals patterns of trophic and habitat-mediated diversification
Source: Commun Biol. 2023 May 8;6:496. doi: 10.1038/s42003-023-04882-3 (PMC10167336; doi:10.1038/s42003-023-04882-3)
Supplement: Supplementary file 4 — Supplementary Data 1 [file 42003_2023_4882_MOESM4_ESM.xlsx]

## Sheet: Sheet1
Specimen	TipLab	Family	Order	Diet	Substitute species	Feeding information Reference
AlopiassuperciliosusMCLUF160188	Alopias_superciliosus	Alopiidae	Lamniformes	CEPH	no	Cortés, E. (1999). Standardized diet compositions and trophic levels of sharks. ICES Journal of marine science, 56(5), 707-717.
AlopiasvulpinusMCLZMAPISC111198	Alopias_vulpinus	Alopiidae	Lamniformes	CEPH	no	Cortés, E. (1999). Standardized diet compositions and trophic levels of sharks. ICES Journal of marine science, 56(5), 707-717.
AlopiasvulpinusMCLZMAPISC116876	Alopias_vulpinus	Alopiidae	Lamniformes	CEPH	no	Cortés, E. (1999). Standardized diet compositions and trophic levels of sharks. ICES Journal of marine science, 56(5), 707-717.
ApristuruslaurussoniiMCLBMNH19871213	Apristurus_laurussonii	Scyliorhinidae	Carcharhiniformes	n.a.	removed from subset	n.a.
AtelomycterusmacleayiMCLRMNHPISC34078b	Atelomycterus_macleayi	Scyliorhinidae	Carcharhiniformes	n.a.	removed from subset	n.a.
AtelomycterusmacleayiMCLRMNHPISC34078c	Atelomycterus_macleayi	Scyliorhinidae	Carcharhiniformes	n.a.	removed from subset	n.a.
AtelomycterusmarmoratusMCLRMNHPISC33990	Atelomycterus_marmoratus	Scyliorhinidae	Carcharhiniformes	n.a.	removed from subset	n.a.
AtelomycterusmarmoratusMCLRMNHPISC34024b	Atelomycterus_marmoratus	Scyliorhinidae	Carcharhiniformes	n.a.	removed from subset	n.a.
AtelomycterusmarmoratusMCLRMNHPISC34027	Atelomycterus_marmoratus	Scyliorhinidae	Carcharhiniformes	n.a.	removed from subset	n.a.
AtelomycterusmarmoratusMCLRMNHPISC7397b	Atelomycterus_marmoratus	Scyliorhinidae	Carcharhiniformes	n.a.	removed from subset	n.a.
BrachaeluruswaddiMCLBMNH1890923233	Brachaelurus_waddi	Brachaeluridae	Orectolobiformes	FISH	Brachaelurus colcloughi	Kyne, P. M., Compagno, L. J., Stead, J., Jackson, M. V., & Bennett, M. B. (2011). Distribution, habitat and biology of a rare and threatened eastern Australian endemic shark: Colclough’s shark, Brachaelurus colcloughi Ogilby, 1908. Marine and Freshwater Research, 62(6), 540-547.
CallorhinchusmilliPradel	Callorhinchus_milii	Callorhinchidae	Chimaeriformes	MOLL	Callorhinchus capensis	Freer, D. W. L., & Griffiths, C. L. (1993). The fishery for, and general biology of, the St Joseph Callorhinchus capensis (Dumeril) off the south-western Cape, South Africa. South African Journal of Marine Science, 13(1), 63-74.
CarcharhinusacronotusMCLMaraMotta	Carcharhinus_acronotus	Carcharhinidae	Carcharhiniformes	FISH	no	Ford, Ryan Michael, "Diet and Reproductive Biology of the Blacknose Shark (Carcharhinus Acronotus) from the Southwestern Atlantic Ocean" (2012). UNF Graduate Theses and Dissertations. 347.
CarcharhinusamboinensisMCLRMNHPISC4264	Carcharhinus_amboinensis	Carcharhinidae	Carcharhiniformes	BP	no	Cortés, E. (1999). Standardized diet compositions and trophic levels of sharks. ICES Journal of marine science, 56(5), 707-717.
CarcharhinusbrachyurusMCLrawSIO50200	Carcharhinus_brachyurus	Carcharhinidae	Carcharhiniformes	FISH	no	Cortés, E. (1999). Standardized diet compositions and trophic levels of sharks. ICES Journal of marine science, 56(5), 707-717.
CarcharhinusdussumieriMCLRMNHPISC7375	Carcharhinus_dussumieri	Carcharhinidae	Carcharhiniformes	FISH	no	Cortés, E. (1999). Standardized diet compositions and trophic levels of sharks. ICES Journal of marine science, 56(5), 707-717.
CarcharhinusfalciformisMCLZMAPISC108686	Carcharhinus_falciformis	Carcharhinidae	Carcharhiniformes	CEPH	no	Cabrera‐Chávez‐Costa, A. A., Galván‐Magaña, F., & Escobar‐Sánchez, O. (2010). Food habits of the silky shark Carcharhinus falciformis (Müller & Henle, 1839) off the western coast of Baja California Sur, Mexico. Journal of Applied Ichthyology, 26(4), 499-503.
CarcharhinusgalapagensisMCLrawSIO621	Carcharhinus_galapagensis	Carcharhinidae	Carcharhiniformes	FISH	no	Cortés, E. (1999). Standardized diet compositions and trophic levels of sharks. ICES Journal of marine science, 56(5), 707-717.
CarcharhinushemiodonMCLRMNHPISC34102	Carcharhinus_hemiodon	Carcharhinidae	Carcharhiniformes	n.a.	removed from subset	n.a.
CarcharhinushemiodonMCLZMAPISC109135	Carcharhinus_hemiodon	Carcharhinidae	Carcharhiniformes	n.a.	removed from subset	n.a.
CarcharhinusleucasMCLRMNHPISC24271	Carcharhinus_leucas	Carcharhinidae	Carcharhiniformes	BP	no	Cortés, E. (1999). Standardized diet compositions and trophic levels of sharks. ICES Journal of marine science, 56(5), 707-717.
CarcharhinusmaclotiMCLRMNHPISC7373	Carcharhinus_macloti	Carcharhinidae	Carcharhiniformes	FISH	no	Cortés, E. (1999). Standardized diet compositions and trophic levels of sharks. ICES Journal of marine science, 56(5), 707-717.
CarcharhinusmelanopterusMCLZMAPISC108682	Carcharhinus_melanopterus	Carcharhinidae	Carcharhiniformes	FISH	no	Cortés, E. (1999). Standardized diet compositions and trophic levels of sharks. ICES Journal of marine science, 56(5), 707-717.
CarcharhinusmelanopterusMCLZMAPISC111010	Carcharhinus_melanopterus	Carcharhinidae	Carcharhiniformes	FISH	no	Cortés, E. (1999). Standardized diet compositions and trophic levels of sharks. ICES Journal of marine science, 56(5), 707-717.
CarchariastaurusMCLHuber	Carcharias_taurus	Odontaspididae	Lamniformes	BP	no	Cortés, E. (1999). Standardized diet compositions and trophic levels of sharks. ICES Journal of marine science, 56(5), 707-717.
CarcharodoncarchariasMCLERB0932	Carcharodon_carcharias	Lamnidae	Lamniformes	BP	no	Cortés, E. (1999). Standardized diet compositions and trophic levels of sharks. ICES Journal of marine science, 56(5), 707-717.
CentrophorusseychellorumMCLBMNH19737912	Centrophorus_seychellorum	Centrophoridae	Squaliformes	n.a.	removed from subset	n.a.
CentrophorusseychellorumMCLBMNH19737913	Centrophorus_seychellorum	Centrophoridae	Squaliformes	n.a.	removed from subset	n.a.
CentrophorusuyatoMCLBMNH190411309	Centrophorus_granulosus	Centrophoridae	Squaliformes	FISH	Centrophorus granulosus	Cortés, E. (1999). Standardized diet compositions and trophic levels of sharks. ICES Journal of marine science, 56(5), 707-717.
CentroscymnuscoelolepisMCLFLMNH44978	Centroscymnus_coelolepis	Somniosidae	Squaliformes	CEPH	no	Cortés, E. (1999). Standardized diet compositions and trophic levels of sharks. ICES Journal of marine science, 56(5), 707-717.
CentroscymnuscrepidaterMCLBMNH20002244	Centroselachus_crepidater	Somniosidae	Squaliformes	CEPH	no	Cortés, E. (1999). Standardized diet compositions and trophic levels of sharks. ICES Journal of marine science, 56(5), 707-717.
CephaloscylliumventriosumMCLLACMNH3211	Cephaloscyllium_ventriosum	Scyliorhinidae	Carcharhiniformes	GEN	Cephaloscyllium isabellum	Horn, P. L. (2016). Biology of the New Zealand carpet shark Cephaloscyllium isabellum (Scyliorhinidae). Journal of ichthyology, 56(3), 336-347.
CetorhinusmaximusMCLBMNH19786221	Cetorhinus_maximus	Cetorhinidae	Lamniformes	ZOO	no	Cortés, E. (1999). Standardized diet compositions and trophic levels of sharks. ICES Journal of marine science, 56(5), 707-717.
CetorhinusmaximusMCLBMNH200441530	Cetorhinus_maximus	Cetorhinidae	Lamniformes	ZOO	no	Cortés, E. (1999). Standardized diet compositions and trophic levels of sharks. ICES Journal of marine science, 56(5), 707-717.
ChaenogaleusmacrostomaMCLRMNHPISC7389a	Chaenogaleus_macrostoma	Hemigaleidae	Carcharhiniformes	FISH	no	Cortés, E. (1999). Standardized diet compositions and trophic levels of sharks. ICES Journal of marine science, 56(5), 707-717.
ChiloscyliumpunctatumMCLZMAPISC108683	Chiloscyllium_punctatum	Hemiscylliidae	Orectolobiformes	GEN	no	Gauthier, A. R., Whitehead, D. L., Tibbetts, I. R., & Bennett, M. B. (2019). Comparative morphology of the electrosensory system of the epaulette shark Hemiscyllium ocellatum and brown‐banded bamboo shark Chiloscyllium punctatum. Journal of fish biology, 94(2), 313-319.
ChiloscylliumarabicumMCLRMNHPISC36267	Chiloscyllium_arabicum	Hemiscylliidae	Orectolobiformes	n.a.	removed from subset	n.a.
ChiloscylliumarabicumMCLZMAPISC140164	Chiloscyllium_arabicum	Hemiscylliidae	Orectolobiformes	n.a.	removed from subset	n.a.
ChiloscylliumarabicumMCLZMAPISC140443	Chiloscyllium_arabicum	Hemiscylliidae	Orectolobiformes	n.a.	removed from subset	n.a.
ChiloscylliumgriseumMCLLACMNH38291	Chiloscyllium_griseum	Hemiscylliidae	Orectolobiformes	GEN	no	Cortés, E. (1999). Standardized diet compositions and trophic levels of sharks. ICES Journal of marine science, 56(5), 707-717.
ChiloscylliumgriseumMCLRMNHPISC4184	Chiloscyllium_griseum	Hemiscylliidae	Orectolobiformes	GEN	no	Cortés, E. (1999). Standardized diet compositions and trophic levels of sharks. ICES Journal of marine science, 56(5), 707-717.
ChiloscylliumhasseltiiMCLRMNHPISC7408a	Chiloscyllium_hasseltii	Hemiscylliidae	Orectolobiformes	CR	no	Nur-Farhana, A., Samat, A., Cob, Z. C., & Ghaffar, M. A. (2013). Stomach content and trophic level position of two bamboo shark species Chiloscyllium indicum and C. Hasseltii (hemiscyllhdae) from south eastern waters of peninsular Malaysia. Journal of Sustainability Science and Management, 8(1), 113-120.
ChiloscylliumindicumMCLRMNHPISC7406b	Chiloscyllium_indicum	Hemiscylliidae	Orectolobiformes	CEPH	no	Nur-Farhana, A., Samat, A., Cob, Z. C., & Ghaffar, M. A. (2013). Stomach content and trophic level position of two bamboo shark species Chiloscyllium indicum and C. Hasseltii (hemiscyllhdae) from south eastern waters of peninsular Malaysia. Journal of Sustainability Science and Management, 8(1), 113-120.
ChiloscylliumindicumMCLZMAPISC114781	Chiloscyllium_indicum	Hemiscylliidae	Orectolobiformes	CEPH	no	Nur-Farhana, A., Samat, A., Cob, Z. C., & Ghaffar, M. A. (2013). Stomach content and trophic level position of two bamboo shark species Chiloscyllium indicum and C. Hasseltii (hemiscyllhdae) from south eastern waters of peninsular Malaysia. Journal of Sustainability Science and Management, 8(1), 113-120.
ChiloscylliumpunctatumMCLRMNHPISC33022	Chiloscyllium_punctatum	Hemiscylliidae	Orectolobiformes	GEN	no	Gauthier, A. R., Whitehead, D. L., Tibbetts, I. R., & Bennett, M. B. (2019). Comparative morphology of the electrosensory system of the epaulette shark Hemiscyllium ocellatum and brown‐banded bamboo shark Chiloscyllium punctatum. Journal of fish biology, 94(2), 313-319.
ChiloscylliumpunctatumMCLZMAPISC109153	Chiloscyllium_punctatum	Hemiscylliidae	Orectolobiformes	GEN	no	Gauthier, A. R., Whitehead, D. L., Tibbetts, I. R., & Bennett, M. B. (2019). Comparative morphology of the electrosensory system of the epaulette shark Hemiscyllium ocellatum and brown‐banded bamboo shark Chiloscyllium punctatum. Journal of fish biology, 94(2), 313-319.
ChlamydoselachusanguineusMCLBMNH19352261	Chlamydoselachus_anguineus	Chlamydoselachidae	Hexanchiformes	CEPH	no	Cortés, E. (1999). Standardized diet compositions and trophic levels of sharks. ICES Journal of marine science, 56(5), 707-717.
DalatiaslichaMCLZMAPISC112272	Dalatias_licha	Dalatiidae	Squaliformes	FISH	no	Cortés, E. (1999). Standardized diet compositions and trophic levels of sharks. ICES Journal of marine science, 56(5), 707-717.
DeaniacalceaMCLRMNHPISC37981	Deania_calcea	Centrophoridae	Squaliformes	FISH	no	Cortés, E. (1999). Standardized diet compositions and trophic levels of sharks. ICES Journal of marine science, 56(5), 707-717.
EchinorhinusbrucusMCLBMNH19001167	Echinorhinus_brucus	Echinorhinidae	Echinorhiniformes	CR	no	Akhilesh, K. V., Bineesh, K. K., White, W. T., Shanis, C. P. R., Hashim, M., Ganga, U., & Pillai, N. G. K. (2013). Catch composition, reproductive biology and diet of the bramble shark Echinorhinus brucus (Squaliformes: Echinorhinidae) from the south‐eastern Arabian Sea. Journal of fish biology, 83(5), 1112-1127.
EtmopterusspinaxMCLRMNHPISC21558b	Etmopterus_spinax	Etmopteridae	Squaliformes	CEPH	no	Cortés, E. (1999). Standardized diet compositions and trophic levels of sharks. ICES Journal of marine science, 56(5), 707-717.
EtmopterusspinaxMCLRMNHPISC24057a	Etmopterus_spinax	Etmopteridae	Squaliformes	CEPH	no	Cortés, E. (1999). Standardized diet compositions and trophic levels of sharks. ICES Journal of marine science, 56(5), 707-717.
EtmopterusspinaxMCLRMNHPISC24057b	Etmopterus_spinax	Etmopteridae	Squaliformes	CEPH	no	Cortés, E. (1999). Standardized diet compositions and trophic levels of sharks. ICES Journal of marine science, 56(5), 707-717.
EucrossorhinusdasypogonMCLRMNHPISC7411	Eucrossorhinus_dasypogon	Orectolobidae	Orectolobiformes	n.a.	removed from subset	n.a.
EuprotomicrusbispinatusMCLRMNHPISC17804	Euprotomicrus_bispinatus	Dalatiidae	Squaliformes	CEPH	no	Cortés, E. (1999). Standardized diet compositions and trophic levels of sharks. ICES Journal of marine science, 56(5), 707-717.
EusphyrablochiiMCLMaraMotta	Eusphyra_blochii	Sphyrnidae	Carcharhiniformes	FISH	no	Cortés, E. (1999). Standardized diet compositions and trophic levels of sharks. ICES Journal of marine science, 56(5), 707-717.
EusphyrablochiiMCLRMNHPISC4204	Eusphyra_blochii	Sphyrnidae	Carcharhiniformes	FISH	no	Cortés, E. (1999). Standardized diet compositions and trophic levels of sharks. ICES Journal of marine science, 56(5), 707-717.
EusphyrablochiiMCLZMAPISC108685	Eusphyra_blochii	Sphyrnidae	Carcharhiniformes	FISH	no	Cortés, E. (1999). Standardized diet compositions and trophic levels of sharks. ICES Journal of marine science, 56(5), 707-717.
GaleocerdocuvierMCLLACMNH43856	Galeocerdo_cuvier	Carcharhinidae	Carcharhiniformes	BP	no	Cortés, E. (1999). Standardized diet compositions and trophic levels of sharks. ICES Journal of marine science, 56(5), 707-717.
GaleorhinusgaleusMCLRMNHPISC23690	Galeorhinus_galeus	Galeorhininae	Carcharhiniformes	FISH	no	Cortés, E. (1999). Standardized diet compositions and trophic levels of sharks. ICES Journal of marine science, 56(5), 707-717.
GaleorhinusgaleusMCLRMNHPISC36345	Galeorhinus_galeus	Galeorhininae	Carcharhiniformes	FISH	no	Cortés, E. (1999). Standardized diet compositions and trophic levels of sharks. ICES Journal of marine science, 56(5), 707-717.
GaleorhinusgaleusMCLRMNHPISCverznr	Galeorhinus_galeus	Galeorhininae	Carcharhiniformes	FISH	no	Cortés, E. (1999). Standardized diet compositions and trophic levels of sharks. ICES Journal of marine science, 56(5), 707-717.
GinglymostomacirratumMCLZMAPISC108710	Ginglymostoma_cirratum	Ginglymostomatidae	Orectolobiformes	CR	no	Cortés, E. (1999). Standardized diet compositions and trophic levels of sharks. ICES Journal of marine science, 56(5), 707-717.
HalaelurusboesemaniMCLRMNHPISC33989	Halaelurus_boesemani	Pentanchidae	Carcharhiniformes	n.a.	removed from subset	n.a.
HalaelurusboesemaniMCLRMNHPISC34025	Halaelurus_boesemani	Pentanchidae	Carcharhiniformes	n.a.	removed from subset	n.a.
HemigaleusmicrostomaMCLRMNHPISC7390	Hemigaleus_microstoma	Hemigaleidae	Carcharhiniformes	CEPH	no	Cortés, E. (1999). Standardized diet compositions and trophic levels of sharks. ICES Journal of marine science, 56(5), 707-717.
HemigaleusmicrostomaMCLZMAPISC109157	Hemigaleus_microstoma	Hemigaleidae	Carcharhiniformes	CEPH	no	Cortés, E. (1999). Standardized diet compositions and trophic levels of sharks. ICES Journal of marine science, 56(5), 707-717.
HemiscylliumtrispeculareMCLRMNHPISC35295a	Hemiscyllium_trispeculare	Hemiscylliidae	Orectolobiformes	INV	Hemiscyllium ocellatum	Cortés, E. (1999). Standardized diet compositions and trophic levels of sharks. ICES Journal of marine science, 56(5), 707-717.
HemiscylliumtrispeculareMCLRMNHPISC35295b	Hemiscyllium_trispeculare	Hemiscylliidae	Orectolobiformes	INV	no	Cortés, E. (1999). Standardized diet compositions and trophic levels of sharks. ICES Journal of marine science, 56(5), 707-717.
HeptranchiasperloMCLZMAPISC111361	Heptranchias_perlo	Hexanchidae	Hexanchiformes	CEPH	no	Cortés, E. (1999). Standardized diet compositions and trophic levels of sharks. ICES Journal of marine science, 56(5), 707-717.
HeterodontusfrancisciMCLZMAPISC108688	Heterodontus_francisci	Heterodontidae	Heterodontiformes	MOLL	no	Cortés, E. (1999). Standardized diet compositions and trophic levels of sharks. ICES Journal of marine science, 56(5), 707-717.
HeterodontusjaponicusMCLRMNHPISC4202	Heterodontus_japonicus	Heterodontidae	Heterodontiformes	n.a.	removed from subset	n.a.
HexanchusgriseusMCLHuber	Hexanchus_griseus	Hexanchidae	Hexanchiformes	CEPH	no	Cortés, E. (1999). Standardized diet compositions and trophic levels of sharks. ICES Journal of marine science, 56(5), 707-717.
IsistiusbrasiliensisMCLRMNHPISC37689	Isistius_brasiliensis	Dalatiidae	Squaliformes	CEPH	no	Cortés, E. (1999). Standardized diet compositions and trophic levels of sharks. ICES Journal of marine science, 56(5), 707-717.
IsogomphodonoxyrhynchusMCLZMAPISC111240	Isogomphodon_oxyrhynchus	Carcharhinidae	Carcharhiniformes	n.a.	removed from subset	n.a.
IsurusoxyrinchusMCLERB0933	Isurus_oxyrinchus	Lamnidae	Lamniformes	FISH	no	Cortés, E. (1999). Standardized diet compositions and trophic levels of sharks. ICES Journal of marine science, 56(5), 707-717.
IsurusoxyrinchusMCLERB0934	Isurus_oxyrinchus	Lamnidae	Lamniformes	FISH	no	Cortés, E. (1999). Standardized diet compositions and trophic levels of sharks. ICES Journal of marine science, 56(5), 707-717.
IsuruspaucusMCLERB0935	Isurus_paucus	Lamnidae	Lamniformes	n.a.	removed from subset	n.a.
LamnaditropisMCLERB0854	Lamna_ditropis	Lamnidae	Lamniformes	FISH	no	Kubodera, T., Watanabe, H., & Ichii, T. (2007). Feeding habits of the blue shark, Prionace glauca, and salmon shark, Lamna ditropis, in the transition region of the Western North Pacific. Reviews in Fish Biology and Fisheries, 17(2-3), 111.
LamnaditropisMCLERB0937	Lamna_ditropis	Lamnidae	Lamniformes	FISH	no	Kubodera, T., Watanabe, H., & Ichii, T. (2007). Feeding habits of the blue shark, Prionace glauca, and salmon shark, Lamna ditropis, in the transition region of the Western North Pacific. Reviews in Fish Biology and Fisheries, 17(2-3), 111.
LamnanasusMCLERB0929	Lamna_nasus	Lamnidae	Lamniformes	FISH	no	Cortés, E. (1999). Standardized diet compositions and trophic levels of sharks. ICES Journal of marine science, 56(5), 707-717.
LamnanasusMCLERB0930	Lamna_nasus	Lamnidae	Lamniformes	FISH	no	Cortés, E. (1999). Standardized diet compositions and trophic levels of sharks. ICES Journal of marine science, 56(5), 707-717.
LamnanasusMCLZMAPISC116165	Lamna_nasus	Lamnidae	Lamniformes	FISH	no	Cortés, E. (1999). Standardized diet compositions and trophic levels of sharks. ICES Journal of marine science, 56(5), 707-717.
MitsukurinaowstoniMCLLACMNH473621	Mitsukurina_owstoni	Mitsukurinidae	Lamniformes	FISH	no	Yano, K., Miya, M., Aizawa, M., & Noichi, T. (2007). Some aspects of the biology of the goblin shark, Mitsukurina owstoni, collected from the Tokyo Submarine Canyon and adjacent waters, Japan. Ichthyological Research, 54(4), 388-398.
MustelusasteriasMCLZMAPISC120789	Mustelus_asterias	Triakidae	Carcharhiniformes	CR	no	Cortés, E. (1999). Standardized diet compositions and trophic levels of sharks. ICES Journal of marine science, 56(5), 707-717.
MustelushenleiMCRmirroredrawnoidDFL	Mustelus_henlei	Triakidae	Carcharhiniformes	CR	no	Cortés, E. (1999). Standardized diet compositions and trophic levels of sharks. ICES Journal of marine science, 56(5), 707-717.
MustelushigmaniMCLRMNHPISC23320	Mustelus_higmani	Triakidae	Carcharhiniformes	CR	no	Cortés, E. (1999). Standardized diet compositions and trophic levels of sharks. ICES Journal of marine science, 56(5), 707-717.
MustelusmustelusMCLRMNHPISC37212	Mustelus_mustelus	Triakidae	Carcharhiniformes	CR	no	Cortés, E. (1999). Standardized diet compositions and trophic levels of sharks. ICES Journal of marine science, 56(5), 707-717.
MustelusmustelusMCLRMNHPISCverznr2	Mustelus_mustelus	Triakidae	Carcharhiniformes	CR	no	Cortés, E. (1999). Standardized diet compositions and trophic levels of sharks. ICES Journal of marine science, 56(5), 707-717.
MustelusmustelusMCLZMAPISC109497	Mustelus_mustelus	Triakidae	Carcharhiniformes	CR	no	Cortés, E. (1999). Standardized diet compositions and trophic levels of sharks. ICES Journal of marine science, 56(5), 707-717.
NebriusferrugineusMCLZMAPISC114675	Nebrius_ferrugineus	Ginglymostomatidae	Orectolobiformes	CEPH	no	Cortés, E. (1999). Standardized diet compositions and trophic levels of sharks. ICES Journal of marine science, 56(5), 707-717.
NegaprionacutidensMCLSIOCCS7945	Negaprion_acutidens	Carcharhinidae	Carcharhiniformes	FISH	no	Cortés, E. (1999). Standardized diet compositions and trophic levels of sharks. ICES Journal of marine science, 56(5), 707-717.
NegaprionacutidensMCLSIOCCS7946	Negaprion_acutidens	Carcharhinidae	Carcharhiniformes	FISH	no	Cortés, E. (1999). Standardized diet compositions and trophic levels of sharks. ICES Journal of marine science, 56(5), 707-717.
OrectolobusjaponicusMCLBMNH198211190	Orectolobus_japonicus	Orectolobidae	Orectolobiformes	n.a.	removed from subset	n.a.
OrectolobusjaponicusMCLRMNHPISC4373	Orectolobus_japonicus	Orectolobidae	Orectolobiformes	n.a.	removed from subset	n.a.
OrectolobusmaculatusMCLUSNM3999	Orectolobus_maculatus	Orectolobidae	Orectolobiformes	FISH	no	Huveneers, C., Otway, N. M., Gibbs, S. E., & Harcourt, R. G. (2007). Quantitative diet assessment of wobbegong sharks (genus Orectolobus) in New South Wales, Australia. ICES Journal of Marine Science, 64(6), 1272-1281.
OrectolobusornatusMCLrawSIO9185	Orectolobus_ornatus	Orectolobidae	Orectolobiformes	FISH	no	Huveneers, C., Otway, N. M., Gibbs, S. E., & Harcourt, R. G. (2007). Quantitative diet assessment of wobbegong sharks (genus Orectolobus) in New South Wales, Australia. ICES Journal of Marine Science, 64(6), 1272-1281.
OxynotuscentrinaMCLZMAPISC104703	Oxynotus_centrina	Oxynotidae	Squaliformes	INV	no	Capapé, C. (2008). Diet of the angular rough shark Oxynotus centrina (Chondrichthyes: Oxynotidae) off the Languedocian coast (southern France, north-western Mediterranean). Vie et Milieu, 58(1), 57-62.
OxynotuscentrinaMCLZMAPISC110745	Oxynotus_centrina	Oxynotidae	Squaliformes	INV	no	Capapé, C. (2008). Diet of the angular rough shark Oxynotus centrina (Chondrichthyes: Oxynotidae) off the Languedocian coast (southern France, north-western Mediterranean). Vie et Milieu, 58(1), 57-62.
OxynotuscentrinaMCLZMAPISC113318	Oxynotus_centrina	Oxynotidae	Squaliformes	INV	no	Capapé, C. (2008). Diet of the angular rough shark Oxynotus centrina (Chondrichthyes: Oxynotidae) off the Languedocian coast (southern France, north-western Mediterranean). Vie et Milieu, 58(1), 57-62.
PrionaceglaucaMCLRMNHPISC34044	Prionace_glauca	Carcharhinidae	Carcharhiniformes	CEPH	no	Cortés, E. (1999). Standardized diet compositions and trophic levels of sharks. ICES Journal of marine science, 56(5), 707-717.
PrionaceglaucaMCLZMAPISC116203	Prionace_glauca	Carcharhinidae	Carcharhiniformes	CEPH	no	Cortés, E. (1999). Standardized diet compositions and trophic levels of sharks. ICES Journal of marine science, 56(5), 707-717.
PristiophorusjaponicusMCLBMNH193672912	Pristiophorus_japonicus	Pristiophoridae	Pristiophoriformes	CR	Pristiophorus cirratus	Nevatte, R. J., Williamson, J. E., Vella, N. G. F., Raoult, V., & Wueringer, B. E. (2017). Morphometry and microanatomy of the barbels of the common sawshark Pristiophorus cirratus (Pristiophoridae): implications for pristiophorid behaviour. Journal of fish biology, 90(5), 1906-1925.
PristiophorusjaponicusMCLRMNHPISC4358	Pristiophorus_japonicus	Pristiophoridae	Pristiophoriformes	CR	no	Nevatte, R. J., Williamson, J. E., Vella, N. G. F., Raoult, V., & Wueringer, B. E. (2017). Morphometry and microanatomy of the barbels of the common sawshark Pristiophorus cirratus (Pristiophoridae): implications for pristiophorid behaviour. Journal of fish biology, 90(5), 1906-1925.
PseudocarchariaskamoharaiMCLLACMNH458571	Pseudocarcharias_kamoharai	Pseudocarchariidae	Lamniformes	n.a.	removed from subset	n.a.
RhizoprionodonterraenovaeMCLMaraMotta	Rhizoprionodon_terraenovae	Carcharhinidae	Carcharhiniformes	FISH	no	Cortés, E. (1999). Standardized diet compositions and trophic levels of sharks. ICES Journal of marine science, 56(5), 707-717.
RhizoprionodonterraenovaeMCLZMAPISC111362	Rhizoprionodon_terraenovae	Carcharhinidae	Carcharhiniformes	FISH	no	Cortés, E. (1999). Standardized diet compositions and trophic levels of sharks. ICES Journal of marine science, 56(5), 707-717.
ScoliodonlaticaudusMCLRMNHPISC8574	Scoliodon_laticaudus	Carcharhinidae	Carcharhiniformes	CR	no	Cortés, E. (1999). Standardized diet compositions and trophic levels of sharks. ICES Journal of marine science, 56(5), 707-717.
ScyliorhinusboaMCLZMAPISC140166	Scyliorhinus_boa	Scyliorhinidae	Carcharhiniformes	n.a.	removed from subset	n.a.
ScyliorhinuscaniculaMCLRMNHPISC32449	Scyliorhinus_canicula	Scyliorhinidae	Carcharhiniformes	GEN	no	Cortés, E. (1999). Standardized diet compositions and trophic levels of sharks. ICES Journal of marine science, 56(5), 707-717.
ScyliorhinuscaniculaMCLRMNHPISC34107	Scyliorhinus_canicula	Scyliorhinidae	Carcharhiniformes	GEN	no	Cortés, E. (1999). Standardized diet compositions and trophic levels of sharks. ICES Journal of marine science, 56(5), 707-717.
ScyliorhinuscaniculaMCLRMNHPISC4166	Scyliorhinus_canicula	Scyliorhinidae	Carcharhiniformes	GEN	no	Cortés, E. (1999). Standardized diet compositions and trophic levels of sharks. ICES Journal of marine science, 56(5), 707-717.
ScyliorhinuscaniculaMCLZMAPISC111399a	Scyliorhinus_canicula	Scyliorhinidae	Carcharhiniformes	GEN	no	Cortés, E. (1999). Standardized diet compositions and trophic levels of sharks. ICES Journal of marine science, 56(5), 707-717.
ScyliorhinusstellarisMCLRMNHPISC24037	Scyliorhinus_stellaris	Scyliorhinidae	Carcharhiniformes	CEPH	no	Cortés, E. (1999). Standardized diet compositions and trophic levels of sharks. ICES Journal of marine science, 56(5), 707-717.
ScyliorhinusstellarisMCLRMNHPISC34047e	Scyliorhinus_stellaris	Scyliorhinidae	Carcharhiniformes	CEPH	no	Cortés, E. (1999). Standardized diet compositions and trophic levels of sharks. ICES Journal of marine science, 56(5), 707-717.
ScyliorhinusstellarisMCLRMNHPISC34047f	Scyliorhinus_stellaris	Scyliorhinidae	Carcharhiniformes	CEPH	no	Cortés, E. (1999). Standardized diet compositions and trophic levels of sharks. ICES Journal of marine science, 56(5), 707-717.
SphyrnacoronaMCLRMNHPISC37210	Sphyrna_corona	Sphyrnidae	Carcharhiniformes	CEPH	no	Navia López, A. F. (2013). Función ecológica de tiburones y rayas en un ecosistema costero tropical del Pacífico colombiano (Doctoral dissertation, Instituto Politécnico Nacional. Centro Interdisciplinario de Ciencias Marinas).
SphyrnalewiniMCLRMNHPISC7393d	Sphyrna_lewini	Sphyrnidae	Carcharhiniformes	FISH	no	Cortés, E. (1999). Standardized diet compositions and trophic levels of sharks. ICES Journal of marine science, 56(5), 707-717.
SphyrnamokarranMCLMaraMotta	Sphyrna_mokarran	Sphyrnidae	Carcharhiniformes	BP	no	Cortés, E. (1999). Standardized diet compositions and trophic levels of sharks. ICES Journal of marine science, 56(5), 707-717.
SphyrnatiburoMCLRMNHPISC37209	Sphyrna_tiburo	Sphyrnidae	Carcharhiniformes	CR	no	Cortés, E. (1999). Standardized diet compositions and trophic levels of sharks. ICES Journal of marine science, 56(5), 707-717.
SphyrnatiburoMCLRMNHPISC37213	Sphyrna_tiburo	Sphyrnidae	Carcharhiniformes	CR	no	Cortés, E. (1999). Standardized diet compositions and trophic levels of sharks. ICES Journal of marine science, 56(5), 707-717.
SphyrnatiburoMCLRMNHPISC4212	Sphyrna_tiburo	Sphyrnidae	Carcharhiniformes	CR	no	Cortés, E. (1999). Standardized diet compositions and trophic levels of sharks. ICES Journal of marine science, 56(5), 707-717.
SphyrnatudesMCLMaraMotta	Sphyrna_tudes	Sphyrnidae	Carcharhiniformes	CR	no	Cortés, E. (1999). Standardized diet compositions and trophic levels of sharks. ICES Journal of marine science, 56(5), 707-717.
SphyrnatudesMCLRMNHPISCnoid	Sphyrna_tudes	Sphyrnidae	Carcharhiniformes	CR	no	Cortés, E. (1999). Standardized diet compositions and trophic levels of sharks. ICES Journal of marine science, 56(5), 707-717.
SphyrnatudesMCLZMAPISC106183	Sphyrna_tudes	Sphyrnidae	Carcharhiniformes	CR	no	Cortés, E. (1999). Standardized diet compositions and trophic levels of sharks. ICES Journal of marine science, 56(5), 707-717.
SphyrnatudesMCLZMAPISC109128	Sphyrna_tudes	Sphyrnidae	Carcharhiniformes	CR	no	Cortés, E. (1999). Standardized diet compositions and trophic levels of sharks. ICES Journal of marine science, 56(5), 707-717.
SphyrnatudesMCLZMAPISC109130	Sphyrna_tudes	Sphyrnidae	Carcharhiniformes	CR	no	Cortés, E. (1999). Standardized diet compositions and trophic levels of sharks. ICES Journal of marine science, 56(5), 707-717.
SphyrnazygaenaMCLRMNHPISC4206	Sphyrna_zygaena	Sphyrnidae	Carcharhiniformes	CEPH	no	Cortés, E. (1999). Standardized diet compositions and trophic levels of sharks. ICES Journal of marine science, 56(5), 707-717.
SphyrnazygaenaMCLZMAPISC108725	Sphyrna_zygaena	Sphyrnidae	Carcharhiniformes	CEPH	no	Cortés, E. (1999). Standardized diet compositions and trophic levels of sharks. ICES Journal of marine science, 56(5), 707-717.
SqualusacanthiasMCLZMAPISC116130	Squalus_acanthias	Squalidae	Squaliformes	GEN	no	Cortés, E. (1999). Standardized diet compositions and trophic levels of sharks. ICES Journal of marine science, 56(5), 707-717.
SqualuscubensisMCLZMAPISC111207	Squalus_cubensis	Squalidae	Squaliformes	FISH	no	Cortés, E. (1999). Standardized diet compositions and trophic levels of sharks. ICES Journal of marine science, 56(5), 707-717.
SqualusmegalopsMCLRMNHPISC34046	Squalus_megalops	Squalidae	Squaliformes	FISH	no	Cortés, E. (1999). Standardized diet compositions and trophic levels of sharks. ICES Journal of marine science, 56(5), 707-717.
SqualussuckleyiMCLRMNHPISC4322	Squalus_suckleyi	Squalidae	Squaliformes	CR	no	Tribuzio, C. A., Strasburger, W. W., & Kruse, G. H. (2017). Do abiotic and ontogenetic factors influence the diet of a generalist predator? Feeding ecology of the Pacific spiny dogfish (Squalus suckleyi) in the northeast Pacific Ocean. Environmental Biology of Fishes, 100(6), 685-701.
SquatinaafricanaMCLZMAPISC108696	Squatina_africana	Squatinidae	Squatiniformes	FISH	no	Cortés, E. (1999). Standardized diet compositions and trophic levels of sharks. ICES Journal of marine science, 56(5), 707-717.
SquatinajaponicaMCLZMAPISC113049	Squatina_japonica	Squatinidae	Squatiniformes	n.a.	removed from subset	n.a.
SquatinasquatinaMCLRMNHPISC24047	Squatina_squatina	Squatinidae	Squatiniformes	FISH	no	Cortés, E. (1999). Standardized diet compositions and trophic levels of sharks. ICES Journal of marine science, 56(5), 707-717.
SquatinasquatinaMCLRMNHPISC24270	Squatina_squatina	Squatinidae	Squatiniformes	FISH	no	Cortés, E. (1999). Standardized diet compositions and trophic levels of sharks. ICES Journal of marine science, 56(5), 707-717.
SquatinasquatinaMCLZMAPISC115140	Squatina_squatina	Squatinidae	Squatiniformes	FISH	no	Cortés, E. (1999). Standardized diet compositions and trophic levels of sharks. ICES Journal of marine science, 56(5), 707-717.
StegostomafasciatumMCLLACMNH38139	Stegostoma_fasciatum	Stegostomatidae	Orectolobiformes	MOLL	no	Cortés, E. (1999). Standardized diet compositions and trophic levels of sharks. ICES Journal of marine science, 56(5), 707-717.
StegostomafasciatumMCLRMNHPISC7401a	Stegostoma_fasciatum	Stegostomatidae	Orectolobiformes	MOLL	no	Cortés, E. (1999). Standardized diet compositions and trophic levels of sharks. ICES Journal of marine science, 56(5), 707-717.
StegostomafasciatumMCLRMNHPISC7401b	Stegostoma_fasciatum	Stegostomatidae	Orectolobiformes	MOLL	no	Cortés, E. (1999). Standardized diet compositions and trophic levels of sharks. ICES Journal of marine science, 56(5), 707-717.
TriaenodonobesusMCLZMAPISC108703	Triaenodon_obesus	Carcharhinidae	Carcharhiniformes	FISH	no	Cortés, E. (1999). Standardized diet compositions and trophic levels of sharks. ICES Journal of marine science, 56(5), 707-717.
TriaenodonobesusMCLZMAPISC110760	Triaenodon_obesus	Carcharhinidae	Carcharhiniformes	FISH	no	Cortés, E. (1999). Standardized diet compositions and trophic levels of sharks. ICES Journal of marine science, 56(5), 707-717.
TriakissemifasciataMCLRMNHPISC4298	Triakis_semifasciata	Triakidae	Carcharhiniformes	GEN	no	Cortés, E. (1999). Standardized diet compositions and trophic levels of sharks. ICES Journal of marine science, 56(5), 707-717.
TriakissemifasciataMCLZMAPISC114250	Triakis_semifasciata	Triakidae	Carcharhiniformes	GEN	no	Cortés, E. (1999). Standardized diet compositions and trophic levels of sharks. ICES Journal of marine science, 56(5), 707-717.
