# Supplementary material for: Shark mandible evolution reveals patterns of trophic and habitat-mediated diversification
Source: Commun Biol. 2023 May 8;6:496. doi: 10.1038/s42003-023-04882-3 (PMC10167336; doi:10.1038/s42003-023-04882-3)
Supplement: Supplementary file 5 — Supplementary Data 2 [file 42003_2023_4882_MOESM5_ESM.csv]

	FISH	CEPH	MOL	CR	INV	ZOO	BIR	REP	MAM	CHON	PL
Alopias_superciliosus	34.8	65.2	0	0	0	0	0	0	0	0	0
Alopias_vulpinus	26.7	71.8	0	0.5	0	0	0	0	0	1	0
Brachaelurus_waddi	99.4	0.6	0	0	0	0	0	0	0	0	0
Callorhinchus_milii	2.27	0	50.78	44.95	2	0	0	0	0	0	0
Carcharhinus_acronotus	67.2	11.4	0	12.5	1.8	0	0	0	0	7.1	0
Carcharhinus_amboinensis	56.3	5.6	2	7.4	0	0	0	0	0.7	28	0
Carcharhinus_brachyurus	78.9	19	0	0	0	0	0	0	0.2	1.9	0
Carcharhinus_dussumieri	58.8	12.6	0.1	26.4	1.8	0	0	0	0	0	0.3
Carcharhinus_falciformis	31.988	43.282	0	24.73	0	0	0	0	0	0	0
Carcharhinus_galapagensis	57.9	27.9	0.4	5.2	0	0	0	0	1.3	7.3	0
Carcharhinus_leucas	52.3	0.5	0.2	2.6	0	0	0.5	1.4	3.1	35.4	4
Carcharhinus_macloti	86.4	5.1	0	7.5	0.3	0	0	0	0	0.7	0
Carcharhinus_melanopterus	56	15.7	1.5	6	2.2	0	0	12.7	0	0.7	5.2
Carcharias_taurus	65.9	2.9	0	0.1	0	0	0	0	0	31.1	0
Carcharodon_carcharias	35.5	3.6	0.4	1.8	0.4	0	1.1	0.4	21.1	35.7	0
Centrophorus_granulosus	63.3	12	0	18	0	0	0	0	0	6.7	0
Centroscymnus_coelolepis	10.5	79	0	4.3	1.4	0	0	0	4.1	0.7	0
Centroselachus_crepidater	42.7	48.5	0	8.8	0	0	0	0	0	0	0
Cephaloscyllium_ventriosum	37.6	5.4	2.5	36	15.7	0	0	0	0	2.8	0
Cetorhinus_maximus	0	0	0	0	0	100	0	0	0	0	0
Chaenogaleus_macrostoma	61.3	22.85	0.05	14.9	0.9	0	0	0	0	0	0
Chiloscyllium_punctatum	26.8	0	0	46.5	26.7	0	0	0	0	0	0
Chiloscyllium_griseum	30.3	2.3	7.8	33.5	26.1	0	0	0	0	0	0
Chiloscyllium_hasseltii	25.45	1.59	0.76	70.49	0.98	0	0	0	0	0	0.73
Chiloscyllium_indicum	22.57	36.25	0	33.18	8	0	0	0	0	0	0
Chlamydoselachus_anguineus	14.8	85.2	0	0	0	0	0	0	0	0	0
Dalatias_licha	56.1	9.8	0	17.2	2.3	0	0	0	0	14.6	0
Deania_calcea	80.3	18.1	0	1.6	0	0	0	0	0	0	0
Echinorhinus_brucus	28.2	1.8	0	69.3	0	0	0	0	0	0.7	0
Etmopterus_spinax	33.3	19.7	0	22.7	0.5	23.8	0	0	0	0	0
Euprotomicrus_bispinatus	44	40	0	16	0	0	0	0	0	0	0
Eusphyra_blochii	82.9	4	0	12.8	0	0	0	0	0	0.3	0
Galeocerdo_cuvier	35.3	4.8	0.6	12.2	0.2	0	10.4	23.8	4.6	8	0.1
Galeorhinus_galeus	79.3	16.4	0	1.1	2.1	0	0	0	0	1.1	0
Ginglymostoma_cirratum	25	19.4	0	55.6	0	0	0	0	0	0	0
Hemigaleus_microstoma	1	93.8	1.4	2.6	1	0	0	0	0	0.2	0
Hemiscyllium_trispeculare	0.3	0	0	54.1	45.6	0	0	0	0	0	0
Heptranchias_perlo	40	40	0	13.3	0	0	0	0	0	6.7	0
Heterodontus_francisci	0	0.1	71.3	27	0.2	0	0	0	0	0	1.4
Hexanchus_griseus	22.9	57.2	0.3	0	0	0	0	0	8.9	10.7	0
Isistius_brasiliensis	32	52	0	4	0	0	0	0	12	0	0
Isurus_oxyrinchus	77.1	7.2	0	1.3	0	0	0	0.2	0.4	13.6	0.2
Lamna_ditropis	79	21	0	0	0	0	0	0	0	0	0
Lamna_nasus	74.6	22.7	0	0	1.3	0	0.7	0	0	0	0.7
Mitsukurina_owstoni	99.74	0.26	0	0	0	0	0	0	0	0	0
Mustelus_asterias	14.2	13.1	0	72.3	0.4	0	0	0	0	0	0
Mustelus_henlei	15.9	3	0	69.6	8.9	0	0	0	0	0	2.6
Mustelus_higmani	6.9	2.7	0	89.1	1.3	0	0	0	0	0	0
Mustelus_mustelus	13.1	31.6	0	54.7	0.6	0	0	0	0	0	0
Nebrius_ferrugineus	30	60	10	0	0	0	0	0	0	0	0
Negaprion_acutidens	84.4	3.6	2.4	8.5	0	0	0	0	0	0	1.1
Orectolobus_maculatus	95.62	3.53	0	0	0	0	0	0	0	0.85	0
Orectolobus_ornatus	92.18	7.82	0	0	0	0	0	0	0	0	0
Oxynotus_centrina	9.54	0	0	19.6	70.86	0	0	0	0	0	0
Prionace_glauca	38.5	49.3	0.2	5	1	4.9	0.3	0	0.2	0.4	0.2
Pristiophorus_japonicus	38.53	0	0	61.47	0	0	0	0	0	0	0
Rhizoprionodon_terraenovae	66.4	1.8	0.1	31.6	0	0	0	0	0	0.1	0
Scoliodon_laticaudus	33.3	5.9	0	60.8	0	0	0	0	0	0	0
Scyliorhinus_canicula	17.2	4.2	21.5	42.3	14.7	0	0	0	0	0.1	0
Scyliorhinus_stellaris	29.5	43.8	0.2	22.1	4.2	0	0	0	0	0.2	0
Sphyrna_corona	34.6	37.2	0	28.2	0	0	0	0	0	0	0
Sphyrna_lewini	61.9	15.5	0.1	22	0	0	0	0	0	0.5	0
Sphyrna_mokarran	43.6	3.3	0	11.2	0	0	0	0	0	41.7	0.2
Sphyrna_tiburo	1.7	2.2	0	71.5	0	0	0	0	0	0	24.6
Sphyrna_tudes	16.7	0	0	83.3	0	0	0	0	0	0	0
Sphyrna_zygaena	29.8	68.9	0	0.4	0	0	0	0	0	0.9	0
Squalus_acanthias	41.7	5.2	0.4	35.2	9.5	6	0	0	0	2	0
Squalus_cubensis	81.8	9.1	0	0	9.1	0	0	0	0	0	0
Squalus_megalops	59.9	37.6	0	2	0.4	0	0	0	0	0.1	0
Squalus_suckleyi	26.72	18.98	1.21	51.85	0.3	0.94	0	0	0	0	0
Squatina_africana	71.4	28.6	0	0	0	0	0	0	0	0	0
Squatina_squatina	67.1	6.7	0	26.2	0	0	0	0	0	0	0
Stegostoma_fasciatum	0	0	100	0	0	0	0	0	0	0	0
Triaenodon_obesus	79.2	17.4	3.4	0	0	0	0	0	0	0	0
Triakis_semifasciata	26.4	2.3	4.5	43.7	20.2	0	0	0	0	0	2.9
