# Supplementary material for: Shark mandible evolution reveals patterns of trophic and habitat-mediated diversification
Source: Commun Biol. 2023 May 8;6:496. doi: 10.1038/s42003-023-04882-3 (PMC10167336; doi:10.1038/s42003-023-04882-3)
Supplement: Supplementary file 6 — Supplementary Data 3 [file 42003_2023_4882_MOESM6_ESM.csv]

ID	GP1	GP2	GP3	GP4	GP5	SO	Order	Diet	Diet2	Hab	HabFB		D-Ran	MDR	Occ-Range	CMCat	HAB4	TL_C	CS	TrL	TipLab
Alopias_superciliosus	Sel	Mord	SC	SC	SC	Galeo	Lamn	CEPH	ND	pelagic	pelagic-oceanic	oceanodromous	0 – 730	0 – 100	20 – 450	twilight	shallow	TP	497.3499	4.5	Alopias_superciliosus
Alopias_vulpinus	Sel	Mord	SC	SC	SC	Galeo	Lamn	CEPH	ND	pelagic	pelagic-oceanic	oceanodromous	0 – 650	0 – 200	20 – 370	shallow	shallow	TP	340.4161	4.5	Alopias_vulpinus
Apristurus_laurussonii	Sel	Mord	EXC	EXC	EXC	Galeo	Carc			deep	bathydemersal		560 – 1550		100 – 1850	deep	deep	MP	221.2753	4	Apristurus_laurussonii
Atelomycterus_macleayi	Sel	Mord	EXC	EXC	EXC	Galeo	Carc			reef	reef-associated		0 – 4		NA	shallow	shallow	MP	177.3645	4.1	Atelomycterus_macleayi
Atelomycterus_marmoratus	Sel	Mord	SC	SC	SC	Galeo	Carc	GEN	ND	reef	reef-associated		42 – 150		42 – 150	shallow	shallow	MP	191.6097	4.1	Atelomycterus_marmoratus
Brachaelurus_waddi	Sel	Mord	SC	SC	SC	Galeo	Orec	FISH	ND	reef	reef-associated		0 – 140		16 – 75	shallow	shallow	MP	221.5445	3.9	Brachaelurus_waddi
Callorhinchus_milii	EXC	EXC	EXC	EXC	EXC	Holoc	Chim	MOLL		shelf	NA							LP	1056.2621	3.6	Callorhinchus_milii
Carcharhinus_acronotus	Sel	Mord	SC	SC	SC	Galeo	Carc	FISH	ND	reef	reef-associated		9 – 64		NA	shallow	shallow	TP	430.6286	4.4	Carcharhinus_acronotus
Carcharhinus_amboinensis	Sel	Mord	SC	SC	SC	Galeo	Carc	BP	ND	reef	reef-associated		0 – 150		35 – 50	shallow	shallow	TP	310.1542	4.3	Carcharhinus_amboinensis
Carcharhinus_brachyurus	Sel	Mord	SC	SC	SC	Galeo	Carc	FISH	ND	pelagic	reef-associated	oceanodromous	0 – 360	30 – 58	30 – 536	shallow	shallow	TP	321.533	4.5	Carcharhinus_brachyurus
Carcharhinus_dussumieri	Sel	Mord	SC	SC	SC	Galeo	Carc	FISH	ND	reef	reef-associated		0 – 100		14 – 170	shallow	shallow	MP	260.8937	3.9	Carcharhinus_dussumieri
Carcharhinus_falciformis	Sel	Mord	SC	SC	SC	Galeo	Carc	CEPH	ND	pelagic	reef-associated	oceanodromous	0 – 500	25 – 200	25 – 1826	shallow	shallow	TP	302.2114	4.5	Carcharhinus_falciformis
Carcharhinus_galapagensis	Sel	Mord	SC	SC	SC	Galeo	Carc	FISH	ND	reef	reef-associated		1 – 286	30 – 180	NA	shallow	shallow	MP	433.7571	4.2	Carcharhinus_galapagensis
Carcharhinus_hemiodon	Sel	Mord	EXC	EXC	EXC	Galeo	Carc			shelf	demersal	amphidromous	10 – 150		NA	shallow	shallow	MP	293.5625	4.2	Carcharhinus_hemiodon
Carcharhinus_leucas	Sel	Mord	SC	SC	SC	Galeo	Carc	BP	ND	shelf	reef-associated	amphidromous	1 – 164	1 – 30	8 – 11	shallow	shallow	TP	532.8633	4.3	Carcharhinus_leucas
Carcharhinus_macloti	Sel	Mord	SC	SC	SC	Galeo	Carc	FISH	ND	shelf	demersal		1 – 170		NA	shallow	shallow	MP	267.534	4.2	Carcharhinus_macloti
Carcharhinus_melanopterus	Sel	Mord	SC	SC	SC	Galeo	Carc	FISH	ND	reef	reef-associated	amphidromous	20 – 75		2 – 2	shallow	shallow	MP	391.321	3.9	Carcharhinus_melanopterus
Carcharias_taurus	Sel	Mord	SC	SC	SC	Galeo	Lamn	BP	ND	reef	reef-associated	oceanodromous	1 – 191	15 – 25	14 – 83	shallow	shallow	TP	1000.7354	4.5	Carcharias_taurus
Carcharodon_carcharias	Sel	Mord	SC	SC	SC	Galeo	Lamn	BP	ND	pelagic	pelagic-oceanic	oceanodromous	0 – 1200	0 – 250	48.9	shallow	shallow	TP	1067.7745	4.5	Carcharodon_carcharias
Centrophorus_granulosus	Sel	Mord	SC	SC	SC	Squal	Squa	FISH	ND	deep	bathydemersal		50 – 1440	200 – 600	250 – 1075	twilight	deep	MP	302.5357	4.1	Centrophorus_granulosus
Centrophorus_seychellorum	Sel	Mord	EXC	EXC	EXC	Squal	Squa			deep	bathydemersal		200 – 1000	NA	NA	twilight	twilight	MP	361.5444	4.2	Centrophorus_seychellorum
Centroscymnus_coelolepis	Sel	Mord	SC	SC	SC	Squal	Squa	CEPH	ND	deep	bathydemersal		128 – 3700	400 – 2000	350 – 3650	deep	deep	TP	337.7973	4.5	Centroscymnus_coelolepis
Centroselachus_crepidater	Sel	Mord	SC	SC	SC	Squal	Squa	CEPH	ND	deep	bathydemersal		230 – 1500		NA	twilight	deep	MP	289.7115	4.2	Centroselachus_crepidater
Cephaloscyllium_ventriosum	Sel	Mord	SC	SC	SC	Galeo	Carc	GEN	ND	shelf	demersal		5 – 457	5 – 37	NA	twilight	twilight	MP	461.1946	3.9	Cephaloscyllium_ventriosum
Cetorhinus_maximus	Sel	Mord	EXC	SC	SC	Galeo	Lamn	ZOO	ND	pelagic	pelagic-oceanic	oceanodromous	0 – 2000		0 – 572	shallow	shallow	LP	2070.0388	3.2	Cetorhinus_maximus
Chaenogaleus_macrostoma	Sel	Mord	SC	SC	SC	Galeo	Carc	FISH	ND	shelf	demersal		1 – 59		NA	shallow	shallow	MP	211.2787	4.2	Chaenogaleus_macrostoma
Chiloscyllium_arabicum	Sel	Mord	EXC	EXC	SC	Galeo	Orec		DU	reef	demersal		2 – 100			shallow	shallow	MP	157.0811	4.1	Chiloscyllium_arabicum
Chiloscyllium_griseum	Sel	Mord	SC	SC	SC	Galeo	Orec	GEN	ND	reef	reef-associated	oceanodromous	5 – 100			shallow	shallow	LP	161.9176	3.7	Chiloscyllium_griseum
Chiloscyllium_hasseltii	Sel	Mord	SC	SC	SC	Galeo	Orec	CR	DU	reef	reef-associated		0 – 12			shallow	shallow	LP	190.6826	3.5	Chiloscyllium_hasseltii
Chiloscyllium_indicum	Sel	Mord	SC	SC	SC	Galeo	Orec	CEPH	ND	reef	demersal	oceanodromous	0 – 90			shallow	shallow	MP	115.882	4	Chiloscyllium_indicum
Chiloscyllium_punctatum	Sel	Mord	SC	SC	SC	Galeo	Orec	GEN	ND	reef	reef-associated		0 – 85			shallow	shallow	MP	198.9463	4.1	Chiloscyllium_punctatum
Chlamydoselachus_anguineus	Sel	Mord	SC	SC	SC	Squal	Hexa	CEPH	ND	deep	bathydemersal		0 – 1570	120 – 1280	406 – 1264	deep	deep	MP	704.7793	4.2	Chlamydoselachus_anguineus
Dalatias_licha	Sel	Mord	SC	SC	SC	Squal	Squa	FISH	ND	deep	bathydemersal		37 – 1800	300 – 600	1794	twilight	twilight	MP	373.8164	4.2	Dalatias_licha
Deania_calcea	Sel	Mord	SC	SC	SC	Squal	Squa	FISH	ND	deep	bathydemersal		60 – 1490	400 – 1400	NA	deep	deep	TP	267.6333	4.3	Deania_calcea
Echinorhinus_brucus	Sel	EXC	SC	SC	SC	Squal	Echi	CR	DU	deep	bathydemersal		10 – 900	350 – 900		twilight	twilight	TP	615.1704	4.4	Echinorhinus_brucus
Etmopterus_spinax	Sel	Mord	SC	SC	SC	Squal	Squa	CEPH	ND	deep	bathydemersal		70 – 2490	200 – 500		twilight	twilight	MP	148.6275	4.1	Etmopterus_spinax
Eucrossorhinus_dasypogon	Sel	Mord	EXC	EXC	SC	Galeo	Orec		ND	reef	reef-associated		2 – 50			shallow	shallow	MP	469.433	4	Eucrossorhinus_dasypogon
Euprotomicrus_bispinatus	Sel	Mord	SC	SC	SC	Squal	Squa	CEPH	ND	deep	bathypelagic		0 – 1800			deep	deep	MP	80.0014	4.1	Euprotomicrus_bispinatus
Eusphyra_blochii	Sel	Mord	SC	SC	SC	Galeo	Carc	FISH	ND	shelf	benthopelagic	amphidromous	24 – 34			shallow	shallow	MP	325.8512	4.2	Eusphyra_blochii
Galeocerdo_cuvier	Sel	Mord	SC	SC	SC	Galeo	Carc	BP	ND	pelagic	benthopelagic	oceanodromous	0 – 800	0 – 140	11 – 204	shallow	shallow	TP	417.553	4.5	Galeocerdo_cuvier
Galeorhinus_galeus	Sel	Mord	SC	SC	SC	Galeo	Carc	FISH	ND	shelf	benthopelagic	oceanodromous	0 – 1100	2 – 471		shallow	shallow	TP	572.2656	4.3	Galeorhinus_galeus
Ginglymostoma_cirratum	Sel	Mord	SC	SC	SC	Galeo	Orec	CR	DU	reef	reef-associated		0 – 130	1 – 35		shallow	shallow	MP	281.4527	4.2	Ginglymostoma_cirratum
Halaelurus_boesemani	Sel	Mord	EXC	EXC	EXC	Galeo	Carc			shelf	demersal		37 – 250			shallow	shallow	TP	167.8993	4.3	Halaelurus_boesemani
Hemigaleus_microstoma	Sel	Mord	SC	SC	SC	Galeo	Carc	CEPH	ND	shelf	demersal		20 – 133			shallow	shallow	MP	208.2134	4.2	Hemigaleus_microstoma
Hemiscyllium_trispeculare	Sel	Mord	EXC	SC	SC	Galeo	Orec	INV	ND	reef	reef-associated		0 – 50			shallow	shallow	LP	135.0998	3.5	Hemiscyllium_trispeculare
Heptranchias_perlo	Sel	Mord	SC	SC	SC	Squal	Hexa	CEPH	ND	deep	bathydemersal		0 – 1000	180 – 450		twilight	twilight	MP	571.9538	4.2	Heptranchias_perlo
Heterodontus_francisci	Sel	EXC	EXC	SC	SC	Galeo	Hete	MOLL	DU	reef	demersal		0 – 152	2 – 11		shallow	shallow	LP	278.6621	3.2	Heterodontus_francisci
Heterodontus_japonicus	Sel	EXC	EXC	EXC	SC	Galeo	Hete		DU	reef	demersal		6 – 100			shallow	shallow	LP	274.3527	3.6	Heterodontus_japonicus
Hexanchus_griseus	Sel	Mord	SC	SC	SC	Squal	Hexa	CEPH	ND	deep	bathydemersal	oceanodromous	1 – 2500	180 – 1100		twilight	deep	TP	1072.1474	4.5	Hexanchus_griseus
Isistius_brasiliensis	Sel	Mord	SC	SC	SC	Squal	Squa	CEPH	ND	deep	bathypelagic	oceanodromous	0 – 3700	0 – 1000		twilight	deep	TP	177.5889	4.3	Isistius_brasiliensis
Isogomphodon_oxyrhynchus	Sel	Mord	EXC	EXC	SC	Galeo	Carc		ND	shelf	demersal		15			shallow	shallow	TP	283.0699	4.5	Isogomphodon_oxyrhynchus
Isurus_oxyrinchus	Sel	Mord	SC	SC	SC	Galeo	Lamn	FISH	ND	pelagic	pelagic-oceanic	oceanodromous	0 – 750	100 – 150		shallow	shallow	TP	1168.9626	4.5	Isurus_oxyrinchus
Isurus_paucus	Sel	Mord	EXC	EXC	SC	Galeo	Lamn		ND	pelagic	pelagic-oceanic	oceanodromous	0 – 1752			twilight	deep	TP	1195.062	4.5	Isurus_paucus
Lamna_ditropis	Sel	Mord	SC	SC	SC	Galeo	Lamn	FISH	ND	pelagic	pelagic-oceanic	oceanodromous	0 – 650	0 – 152		shallow	shallow	TP	722.9718	4.5	Lamna_ditropis
Lamna_nasus	Sel	Mord	SC	SC	SC	Galeo	Lamn	FISH	ND	pelagic	pelagic-oceanic	oceanodromous	0 – 1360	0 – 300		shallow	shallow	TP	723.035	4.6	Lamna_nasus
Mitsukurina_owstoni	Sel	Mord	SC	SC	SC	Galeo	Lamn	FISH	ND	deep	bathydemersal		30 – 1300	270 – 960		twilight	deep	MP	1147.292	4.1	Mitsukurina_owstoni
Mustelus_asterias	Sel	Mord	SC	SC	SC	Galeo	Carc	CR	DU	shelf	demersal		0 – 350			shallow	twilight	LP	221.6735	3.6	Mustelus_asterias
Mustelus_henlei	Sel	Mord	SC	SC	SC	Galeo	Carc	CR	DU	shelf	demersal		0 – 281			shallow	twilight	LP	241.6718	3.6	Mustelus_henlei
Mustelus_higmani	Sel	Mord	SC	SC	SC	Galeo	Carc	CR	DU	shelf	demersal		1 – 900			shallow	twilight	LP	201.1794	3.6	Mustelus_higmani
Mustelus_mustelus	Sel	Mord	SC	SC	SC	Galeo	Carc	CR	DU	shelf	demersal		5 – 624	5 – 50		shallow	twilight	LP	312.546	3.8	Mustelus_mustelus
Nebrius_ferrugineus	Sel	Mord	SC	SC	SC	Galeo	Orec	CEPH	ND	reef	reef-associated		0 – 70	5 – 30		shallow	shallow	MP	281.5818	4.1	Nebrius_ferrugineus
Negaprion_acutidens	Sel	Mord	SC	SC	SC	Galeo	Carc	FISH	ND	reef	reef-associated		0 – 92			shallow	shallow	MP	397.8755	4.1	Negaprion_acutidens
Orectolobus_japonicus	Sel	Mord	EXC	EXC	SC	Galeo	Orec		ND	reef	demersal	Rocky-coral-reefs	0 – 200			shallow	shallow	LP	476.513	3.8	Orectolobus_japonicus
Orectolobus_maculatus	Sel	Mord	SC	SC	SC	Galeo	Orec	FISH	ND	reef	reef-associated		0 – 248	0 – 110		shallow	shallow	MP	366.8319	4.2	Orectolobus_maculatus
Orectolobus_ornatus	Sel	Mord	SC	SC	SC	Galeo	Orec	FISH	ND	reef	reef-associated		0 – 100			shallow	shallow	MP	142.3116	4	Orectolobus_ornatus
Oxynotus_centrina	Sel	Mord	EXC	SC	SC	Squal	Squa	INV	ND	deep	bathydemersal		40 – 777			twilight	twilight	LP	163.083	3.1	Oxynotus_centrina
Prionace_glauca	Sel	Mord	SC	SC	SC	Galeo	Carc	CEPH	ND	pelagic	pelagic-oceanic	oceanodromous	1 – 1000	1 – 220		shallow	shallow	TP	576.4444	4.4	Prionace_glauca
Pristiophorus_japonicus	Sel	EXC	SC	SC	SC	Squal	Pris	CR	DU	shelf	demersal		0 – 500			deep	deep	LP	183.6077	3.8	Pristiophorus_japonicus
Pseudocarcharias_kamoharai	Sel	Mord	EXC	EXC	SC	Galeo	Lamn		ND	pelagic	pelagic-oceanic	oceanodromous	0 – 590	0 – 200		twilight	twilight	MP	377.5524	4.2	Pseudocarcharias_kamoharai
Rhizoprionodon_terraenovae	Sel	Mord	SC	SC	SC	Galeo	Carc	FISH	ND	pelagic	demersal		0 – 280	0 – 10		shallow	shallow	TP	323.9459	4.5	Rhizoprionodon_terraenovae
Scoliodon_laticaudus	Sel	Mord	SC	SC	SC	Galeo	Carc	CR	DU	shelf	demersal	amphidromous	10 – 13			shallow	shallow	LP	138.7258	3.8	Scoliodon_laticaudus
Scyliorhinus_boa	Sel	Mord	EXC	EXC	EXC	Galeo	Carc			deep	bathydemersal		329 – 676			twilight	twilight	MP	205.157	3.9	Scyliorhinus_boa
Scyliorhinus_canicula	Sel	Mord	SC	SC	SC	Galeo	Carc	GEN	ND	shelf	demersal	Bathydemersal	10 – 780	80 – 100		shallow	twilight	LP	187.6053	3.8	Scyliorhinus_canicula
Scyliorhinus_stellaris	Sel	Mord	SC	SC	SC	Galeo	Carc	CEPH	ND	reef	reef-associated		1 – 400	20 – 63		shallow	twilight	MP	265.7831	4	Scyliorhinus_stellaris
Sphyrna_corona	Sel	Mord	SC	SC	SC	Galeo	Carc	CEPH	ND	shelf	demersal		0 – 100			shallow	shallow	MP	180.8875	3.9	Sphyrna_corona
Sphyrna_lewini	Sel	Mord	SC	SC	SC	Galeo	Carc	FISH	ND	pelagic	pelagic-oceanic	oceanodromous	0 – 1000	0 – 25		shallow	shallow	MP	226.0075	4.1	Sphyrna_lewini
Sphyrna_mokarran	Sel	Mord	SC	SC	SC	Galeo	Carc	BP	ND	pelagic	pelagic-oceanic	oceanodromous	1 – 300	1 – 100		shallow	shallow	TP	902.7373	4.3	Sphyrna_mokarran
Sphyrna_tiburo	Sel	Mord	SC	SC	SC	Galeo	Carc	CR	DU	reef	reef-associated		10 – 80	10 – 25		shallow	shallow	MP	238.4604	3.9	Sphyrna_tiburo
Sphyrna_tudes	Sel	Mord	SC	SC	SC	Galeo	Carc	CR	DU	shelf	demersal		9 – 40			shallow	shallow	LP	335.5633	3.6	Sphyrna_tudes
Sphyrna_zygaena	Sel	Mord	SC	SC	SC	Galeo	Carc	CEPH	ND	pelagic	pelagic-oceanic	oceanodromous	0 – 200	0 – 20		shallow	shallow	TP	337.0592	4.5	Sphyrna_zygaena
Squalus_acanthias	Sel	Mord	SC	SC	SC	Squal	Squa	GEN	ND	shelf	benthopelagic	oceanodromous	0 – 1460	50 – 300		twilight	twilight	TP	213.05	4.4	Squalus_acanthias
Squalus_cubensis	Sel	Mord	SC	SC	SC	Squal	Squa	FISH	ND	deep	demersal		60 – 400			twilight	twilight	MP	178.2975	4.2	Squalus_cubensis
Squalus_megalops	Sel	Mord	SC	SC	SC	Squal	Squa	FISH	ND	deep	demersal		30 – 750	80 – 300		twilight	twilight	TP	164.6968	4.3	Squalus_megalops
Squalus_suckleyi	Sel	Mord	SC	SC	SC	Squal	Squa	CR	DU	deep	benthopelagic		15 – 1244			shallow	deep	TP	294.5448	4.4	Squalus_suckleyi
Squatina_africana	Sel	Mord	SC	SC	SC	Squal	Squt	FISH	ND	shelf	demersal		60 – 494	60 – 300		twilight	twilight	MP	510.6237	4.2	Squatina_africana
Squatina_japonica	Sel	Mord	EXC	EXC	SC	Squal	Squt		ND	deep	demersal					twilight	twilight	LP	251.8647	3.5	Squatina_japonica
Squatina_squatina	Sel	Mord	SC	SC	SC	Squal	Squt	FISH	ND	shelf	demersal		5 – 150			shallow	shallow	MP	718.8769	4.1	Squatina_squatina
Stegostoma_fasciatum	Sel	Mord	EXC	SC	SC	Galeo	Orec	MOLL	DU	reef	reef-associated		0 – 90	5 – 30		shallow	shallow	LP	235.2106	3.1	Stegostoma_fasciatum
Triaenodon_obesus	Sel	Mord	SC	SC	SC	Galeo	Carc	FISH	ND	reef	reef-associated		1 – 330	8 – 40		shallow	shallow	MP	346.3053	4.2	Triaenodon_obesus
Triakis_semifasciata	Sel	Mord	SC	SC	SC	Galeo	Carc	GEN	ND	shelf	demersal		0 – 156	0 – 6		shallow	shallow	LP	346.4183	3.7	Triakis_semifasciata
